# Supplementary material for: Solvent-Free Coupling Reaction of Carbon Dioxide and Epoxides Catalyzed by Quaternary Ammonium Functionalized Schiff Base Metal Complexes under Mild Conditions
Source: Materials (Basel). 2023 Feb 16;16(4):1646. doi: 10.3390/ma16041646 (PMC9961927; doi:10.3390/ma16041646)
Supplement: Supplementary file 1 [file materials-16-01646-s001.zip]

Archive with 1 entries (1 files):
- materials-2133356-supplementary.pdf
